# Supplementary material for: Deletion of Toxoplasma Rhoptry Protein 38 (PruΔrop38) as a Vaccine Candidate for Toxoplasmosis in a Murine Model
Source: Biomedicines. 2022 Jun 6;10(6):1336. doi: 10.3390/biomedicines10061336 (PMC9220005; doi:10.3390/biomedicines10061336)
Supplement: Supplementary file 1 [file biomedicines-10-01336-s001.zip]

Archive with 4 entries (4 files):
- Supplementary Figure S1.pdf
- Supplementary Figure S2.pdf
- Supplementary Figure S3.pdf
- Supplementary Material.pdf
